# Supplementary material for: The core regulatory network of the abscisic acid pathway in banana: genome-wide identification and expression analyses during development, ripening, and abiotic stress
Source: BMC Plant Biol. 2017 Aug 29;17:145. doi: 10.1186/s12870-017-1093-4 (PMC5576091; doi:10.1186/s12870-017-1093-4)
Supplement: Supplementary file 1 — Characteristics of banana PYL, PP2C, and SnRK2 gene families. Table S2. Properties of transcriptome for RNA-seq analysis in different tissues. Table S3. FPKM value from each biological replicates of PYL-PP2C-SnRK2 genes in different tissues. Table S4. Expression data of the banana PYL-PP2C-SnRK2 genes in different tissues of BX and FJ varieties. Table S5. Statistical analyses of the expression data related to banana PYL-PP2C-SnRK2 genes in different tissues of BX and FJ varieties. Table S6. Properties of transcriptome for RNA-seq analysis in different stages of fruit development and ripening. Table S7. FPKM value from each biological replicates of PYL-PP2C-SnRK2 genes in different stages of fruit development and ripening. Table S8. Expression data of the banana PYL-PP2C-SnRK2 genes in different stages of fruit development and ripening in BX and FJ varieties. Table S9. Statistical analyses of the expression data related to banana PYL-PP2C-SnRK2 genes in different stages of fruit development and ripenings of BX and FJ varieties. Table S10. Properties of transcriptome for RNA-seq analysis under cold, salt, and osmotic treatments. Table S11. FPKM value from each biological replicates of PYL-PP2C-SnRK2 genes in response to cold, salt, and osmotic stresses. Table S12. Expression data (log2-based value) of the banana PYL-PP2C-SnRK2 genes after various abiotic stress treatment in BX and FJ. Table S13. Statistical analyses of the expression data related to banana PYL-PP2C-SnRK2 genes in response to abiotic stress. Table S14. Expression data of the genes involved in Group A PP2C-mediate interaction networks under abiotic stress in BX and FJ varieties. Table S15. The accession numbers and gene name of PYL-PP2C-SnRK2 gene families in Arabidopsis and rice. (XLS 216 kb) [file 12870_2017_1093_MOESM1_ESM.xls]

## Sheet: Table S1
Table S1. Characteristics of banana PYL, PP2C, and SnRK2 gene families
Gene name	Gene ID	Amino acids	MW(kDa)	PI
MaPYL1	GSMUA_Achr10T27940_001	197	21.7395	5.79
MaPYL2	GSMUA_Achr6T00980_001	195	21.6076	6.17
MaPYL3	GSMUA_Achr7T09320_001	186	20.6904	6.11
MaPYL4	GSMUA_Achr4T10630_001	161	17.8221	6.7
MaPYL5	GSMUA_Achr4T15170_001	250	27.3186	6.04
MaPYL6	GSMUA_Achr4T15670_001	187	20.6634	6.3
MaPYL7	GSMUA_Achr2T15420_001	274	30.4882	5.74
MaPYL8	GSMUA_Achr3T03480_001	277	31.0372	6.09
MaPYL9	GSMUA_Achr10T14460_001	186	20.7485	6.06
MaPYL10	GSMUA_Achr4T08490_001	280	31.3463	6.86
MaPYL11	GSMUA_Achr8T19910_001	209	23.2775	5.55
MaPYL12	GSMUA_Achr2T19970_001	430	49.0764	8.01
MaPYL13	GSMUA_Achr10T21850_001	186	20.9009	5.98
MaPYL14	GSMUA_AchrUn_randomT25050_001	328	37.184	8.14
MaPYL15	GSMUA_Achr10T00270_001	198	20.424	5.62
MaPYL16	GSMUA_Achr9T17980_001	149	16.1644	6.43
MaPYL17	GSMUA_Achr8T21220_001	170	18.1335	7.09
MaPYL18	GSMUA_AchrUn_randomT28440_001	158	16.7599	6.79
MaPYL19	GSMUA_Achr9T04600_001	143	15.6587	6.43
MaPYL20	GSMUA_Achr6T32790_001	262	28.5587	5.55
MaPYL21	GSMUA_Achr5T29490_001	162	17.4206	6.86
MaPYL22	GSMUA_Achr11T23750_001	158	16.9243	7.17
MaPYL23	GSMUA_Achr4T19170_001	194	21.1578	5.97
MaPYL24	GSMUA_Achr8T14780_001	308	33.5154	8.95
MaPP2C1	GSMUA_Achr2T16350_001	557	61.1229	5.5
MaPP2C2	GSMUA_Achr5T29080_001	577	63.7037	5.57
MaPP2C3	GSMUA_Achr7T12980_001	447	48.1847	5.13
MaPP2C4	GSMUA_Achr10T25160_001	645	71.7704	8.51
MaPP2C5	GSMUA_Achr8T18150_001	419	45.4839	5.13
MaPP2C6	GSMUA_AchrUn_randomT00380_001	415	44.7242	8.21
MaPP2C7	GSMUA_Achr10T14990_001	1138	127.127	5.5
MaPP2C8	GSMUA_Achr7T15590_001	445	49.4758	6.43
MaPP2C9	GSMUA_Achr9T23890_001	442	48.5461	5.41
MaPP2C10	GSMUA_Achr11T22290_001	372	40.4878	5.85
MaPP2C11	GSMUA_Achr11T22970_001	860	95.2558	5.8
MaPP2C12	GSMUA_Achr8T18740_001	819	90.901	6.16
MaPP2C13	GSMUA_Achr8T17470_001	467	51.1642	5.88
MaPP2C14	GSMUA_Achr6T27920_001	548	61.481	7.06
MaPP2C15	GSMUA_Achr9T07440_001	567	63.7204	6.01
MaPP2C16	GSMUA_Achr9T01810_001	435	47.7781	8.41
MaPP2C17	GSMUA_Achr8T10330_001	443	49.0189	7.49
MaPP2C18	GSMUA_Achr11T20570_001	342	37.9082	8.21
MaPP2C19	GSMUA_Achr10T12490_001	573	62.6441	4.94
MaPP2C20	GSMUA_Achr8T05980_001	399	43.786	4.93
MaPP2C21	GSMUA_Achr5T21680_001	219	23.8808	4.28
MaPP2C22	GSMUA_Achr3T24900_001	375	41.5381	5.66
MaPP2C23	GSMUA_Achr3T24880_001	540	59.6404	5.52
MaPP2C24	GSMUA_Achr11T24050_001	506	56.1881	5.97
MaPP2C25	GSMUA_Achr5T29000_001	482	52.6183	6.05
MaPP2C26	GSMUA_Achr6T15470_001	569	63.8813	8.8
MaPP2C27	GSMUA_Achr11T14040_001	487	53.9522	7.03
MaPP2C28	GSMUA_Achr2T02070_001	457	51.2258	8.34
MaPP2C29	GSMUA_Achr4T25900_001	382	41.7756	6.43
MaPP2C30	GSMUA_AchrUn_randomT06500_001	521	57.4758	6.33
MaPP2C31	GSMUA_Achr5T11730_001	434	47.9865	6.6
MaPP2C32	GSMUA_Achr9T09210_001	672	74.161	7.76
MaPP2C33	GSMUA_Achr5T10960_001	512	55.5512	6.19
MaPP2C34	GSMUA_Achr6T35080_001	663	74.5246	7.16
MaPP2C35	GSMUA_Achr8T31180_001	324	35.8756	6.54
MaPP2C36	GSMUA_AchrUn_randomT07130_001	472	51.3961	5.77
MaPP2C37	GSMUA_Achr5T22690_001	487	53.5638	8
MaPP2C38	GSMUA_Achr6T01820_001	416	45.7523	5.14
MaPP2C39	GSMUA_Achr7T09260_001	333	36.8231	4.85
MaPP2C40	GSMUA_Achr6T15180_001	370	40.0207	6.42
MaPP2C41	GSMUA_Achr3T08410_001	524	57.4325	5.09
MaPP2C42	GSMUA_Achr4T13340_001	802	89.938	6.7
MaPP2C43	GSMUA_Achr8T05700_001	827	94.1569	7.85
MaPP2C44	GSMUA_Achr3T26270_001	496	53.2704	4.83
MaPP2C45	GSMUA_Achr7T24000_001	459	51.2657	6.03
MaPP2C46	GSMUA_Achr8T04220_001	338	36.6804	6.04
MaPP2C47	GSMUA_Achr3T32040_001	437	46.1989	7.7
MaPP2C48	GSMUA_Achr2T15710_001	396	44.1365	5.6
MaPP2C49	GSMUA_Achr8T13470_001	382	43.2491	6.32
MaPP2C50	GSMUA_Achr5T13850_001	785	86.6962	6.25
MaPP2C51	GSMUA_Achr3T13350_001	294	32.5042	5.46
MaPP2C52	GSMUA_Achr5T07340_001	434	46.7576	5.83
MaPP2C53	GSMUA_Achr8T10420_001	469	50.9225	6.72
MaPP2C54	GSMUA_AchrUn_randomT11540_001	318	34.0949	6.27
MaPP2C55	GSMUA_Achr10T12390_001	571	63.2879	4.96
MaPP2C56	GSMUA_Achr4T24210_001	236	25.9794	6.31
MaPP2C57	GSMUA_Achr2T04550_001	359	39.7201	9.59
MaPP2C58	GSMUA_Achr1T10600_001	461	51.3472	9.06
MaPP2C59	GSMUA_AchrUn_randomT18630_001	583	63.3392	5.25
MaPP2C60	GSMUA_Achr9T03940_001	574	62.8039	5.56
MaPP2C61	GSMUA_Achr10T02080_001	556	61.5835	5.42
MaPP2C62	GSMUA_Achr8T22250_001	427	46.8046	5.54
MaPP2C63	GSMUA_Achr2T19990_001	236	24.8225	5.2
MaPP2C64	GSMUA_Achr10T14430_001	441	47.8954	6.39
MaPP2C65	GSMUA_Achr7T08470_001	383	41.3224	5.15
MaPP2C66	GSMUA_Achr10T28320_001	454	49.5822	5.01
MaPP2C67	GSMUA_Achr8T24700_001	286	31.9801	9.06
MaPP2C68	GSMUA_Achr9T24110_001	479	52.7914	7.24
MaPP2C69	GSMUA_Achr3T00610_001	449	50.1838	8.92
MaPP2C70	GSMUA_Achr3T26820_001	595	67.0548	8.77
MaPP2C71	GSMUA_Achr1T26350_001	515	57.5684	9.23
MaPP2C72	GSMUA_Achr5T11520_001	469	52.5346	8.87
MaPP2C73	GSMUA_Achr8T13120_001	490	55.0734	9.02
MaPP2C74	GSMUA_Achr10T13320_001	505	56.5575	8.5
MaPP2C75	GSMUA_Achr9T24510_001	591	66.2255	7.99
MaPP2C76	GSMUA_Achr4T01590_001	350	39.356	5.94
MaPP2C77	GSMUA_Achr5T22360_001	567	62.5013	8.74
MaPP2C78	GSMUA_Achr3T04090_001	630	70.4994	8.85
MaPP2C79	GSMUA_Achr5T23020_001	603	66.6294	6.69
MaPP2C80	GSMUA_Achr7T22300_001	421	45.8655	5.42
MaPP2C81	GSMUA_Achr6T12720_001	241	26.4048	5.78
MaPP2C82	GSMUA_Achr8T12160_001	244	26.6849	4.82
MaPP2C83	GSMUA_Achr6T17470_001	258	28.3899	4.81
MaPP2C84	GSMUA_Achr3T02220_001	376	41.9876	7.72
MaPP2C85	GSMUA_Achr6T11170_001	485	54.9466	9.02
MaPP2C86	GSMUA_Achr2T21550_001	386	42.5084	6.9
MaPP2C87	GSMUA_Achr4T14220_001	373	41.1908	8.37
MaSnRK2-1	GSMUA_Achr5T01140_001	414	48.3352	8.25
MaSnRK2-2	GSMUA_Achr1T21480_001	503	56.859	6.42
MaSnRK2-3	GSMUA_Achr3T01710_001	396	45.385	6.32
MaSnRK2-4	GSMUA_Achr4T28190_001	516	59.1559	6.06
MaSnRK2-5	GSMUA_Achr2T13360_001	531	60.9777	5.22
MaSnRK2-6	GSMUA_Achr4T23200_001	437	49.8644	5.3
MaSnRK2-7	GSMUA_Achr6T18870_001	358	41.507	6.21
MaSnRK2-8	GSMUA_Achr6T07250_001	360	41.1439	5.74
MaSnRK2-9	GSMUA_Achr10T09610_001	368	42.3093	5.81
MaSnRK2-10	GSMUA_Achr6T12960_001	328	37.7883	8.07
MaSnRK2-11	GSMUA_Achr5T12610_001	393	44.9136	5.52

## Sheet: Table S2
Table S2. Properties of transcriptome for RNA-seq analysis in different tissues
Sample name	Tissue	Genome type	Read type	Read length	Raw reads count	Clean reads count	Maped reads	Maped reads ratio
BX_root_1	Root	AAA	PE90	90	100783100	46787928	30606744	0.6542
BX_root_2	Root	AAA	PE90	90	96552264	48752884	32000742	0.6564
BX_leaf_1	Leaf	AAA	PE90	90	69890894	48508936	33161365	0.6836
BX_leaf_2	Leaf	AAA	PE90	90	69098760	48590128	33624948	0.692
BX_fruit_1	Fruit	AAA	PE90	90	91931518	47410998	35308516	0.7447
BX_fruit_2	Fruit	AAA	PE90	90	92951780	47187372	35017599	0.7421
FJ_root_1	Root	ABB	PE90	90	99572528	46970636	28790048	0.6129
FJ_root_2	Root	ABB	PE90	90	80276110	47763824	28814760	0.6033
FJ_leaf_1	Leaf	ABB	PE90	90	69956830	46658526	30386961	0.6513
FJ_leaf_2	Leaf	ABB	PE90	90	62709112	47088202	30395881	0.6455
FJ_fruit_1	Fruit	ABB	PE90	90	111034026	46814914	29800878	0.6366
FJ_fruit_2	Fruit	ABB	PE90	90	97441716	47346064	30092230	0.6356

## Sheet: Table S3
Table S3. FPKM value from each biological replicates of PYL-PP2C-SnRK2 genes in different tissues.
Gene_name	BX_root_1_FPKM	BX_root_2_FPKM	BX_leaf_1_FPKM	BX_leaf_2_FPKM	BXfruit_1_FPKM	BXfruit_2_FPKM	FJ_root_1_FPKM	FJ_root_2_FPKM	FJ_leaf_1_FPKM	FJ_leaf_2_FPKM	FJfruit_1_FPKM	FJfruit_2_FPKM
MaPYL1	5.26545	3.87061	1.94262	1.91716	0	0	5.06597	3.64965	1.83759	1.44701	0	0
MaPYL2	8.73465	12.1588	6.81691	6.77852	10.3723	7.52325	11.0089	8.62258	3.93769	3.48577	0.4048	0.343616
MaPYL3	2.5235	3.70531	0.378901	0.854707	0	0	2.12064	1.30889	0.35376	0.353568	0	0
MaPYL4	0	0	0	0	0	0	0	0	0	0	0	0
MaPYL5	0.306056	0.209131	0.201635	0.119395	0.0771382	0	0.232341	0.139307	0	0	0	0
MaPYL6	0.175122	0.22337	5.06104	5.31351	1.90527	2.07772	0.86856	0.867951	2.99097	2.16874	1.44695	1.8509
MaPYL7	4.12538	4.75109	12.3755	11.2654	5.08774	4.34804	5.27838	5.61498	5.07014	5.95215	3.43341	4.26051
MaPYL8	31.3382	34.3376	4.8966	4.9406	8.38774	9.448	30.9483	30.4217	6.44815	6.92201	24.9193	21.7202
MaPYL9	25.4111	25.3758	30.3662	32.6926	10.3538	9.24307	16.7156	14.3978	29.7748	28.1086	13.0315	11.765
MaPYL10	24.849	23.3214	23.2808	26.2222	19.5691	19.7747	20.911	20.8131	17.6802	17.277	28.417	23.4919
MaPYL11	7.42072	8.19873	1.97621	0.808665	37.0177	36.085	9.55297	8.93577	1.78509	2.46627	4.69568	5.5055
MaPYL12	17.5589	17.4566	35.4743	33.9407	27.5116	25.3897	16.4917	16.2362	25.41	24.1661	18.1087	18.8733
MaPYL13	11.2677	12.6317	22.3552	27.2972	1.55308	1.35774	17.0899	16.7662	10.8487	11.2552	0.484894	1.02044
MaPYL14	86.4477	80.9099	155.188	156.679	58.3796	61.8303	107.882	100.253	117.211	105.881	43.5558	39.3437
MaPYL15	4.35663	7.0165	0.661241	0.953761	10.3133	9.86342	3.80969	3.98273	0.997284	1.55049	3.98698	3.10233
MaPYL16	0	0	0.202441	0	0	0	0	0	0	0.0734635	0	0
MaPYL17	0	0.061394	0	0	0	0	0	0.13632	0	0	0	0
MaPYL18	0.621187	0.660275	0.127322	0	0	0	0.513488	0.513128	0.069343	0	0	0
MaPYL19	9.67873	10.4984	0.913798	0.971191	0.403369	0.339072	3.32086	5.18015	0.842228	0.535671	6.84787	5.4565
MaPYL20	1.92679	2.52442	10.972	10.7901	2.43869	1.49088	2.27038	1.46804	5.93359	4.03769	2.11979	1.84224
MaPYL21	1.81783	2.83392	0	0	0	0	0.787108	0.643547	0	0	0.0695362	0.137728
MaPYL22	14.0112	16.705	0.954912	0.628264	0	0.0614169	2.20066	1.90591	1.73357	1.24749	0.213857	0.0705962
MaPYL23	2.02603	2.90724	2.23205	3.99576	0	0	5.0841	3.22763	2.31819	1.18672	0.0581252	0
MaPYL24	21.6168	21.2915	10.9856	10.0973	5.1436	4.3659	15.2281	15.9726	6.42958	5.14086	2.64388	2.80014
MaPP2C1	4.42512	6.09583	10.3035	10.0431	0.624571	0.577517	8.94621	10.0679	11.1441	10.6641	1.54375	1.40813
MaPP2C2	53.4475	54.0902	0.210147	0.138261	0.368475	0.321004	37.1497	37.6278	0.305205	0.343169	0.902046	1.2623
MaPP2C3	21.4587	17.3879	1.92048	1.29327	1.70711	1.02448	16.2456	15.7399	0.492211	0.614929	5.4901	4.53502
MaPP2C4	66.5601	61.7539	2.07042	2.22904	3.27029	3.96462	14.8746	16.3632	0.871336	0.853785	1.98469	2.19162
MaPP2C5	5.46102	5.1742	4.50673	4.56658	2.44326	2.41807	5.1375	5.24491	1.26006	0.918293	2.56373	2.48549
MaPP2C6	26.1167	26.7002	6.64261	6.41146	8.14494	7.69955	26.9158	28.2978	6.20186	5.13891	22.6143	24.7971
MaPP2C7	25.0561	22.872	71.4918	53.8023	14.8997	14.1975	44.4887	51.7272	44.3507	52.0999	50.9301	50.3588
MaPP2C8	111.682	107.593	7.11424	7.46961	3.47815	2.82871	192.553	184.619	2.1787	2.69714	5.8284	5.6208
MaPP2C9	16.722	12.6503	2.42564	1.58084	4.70546	3.75305	9.46617	8.35285	0.324036	0.597894	3.17739	2.99441
MaPP2C10	4.79574	3.43379	8.3039	7.76655	1.6351	2.5395	10.5691	10.5304	8.06963	7.44482	4.71001	4.18297
MaPP2C11	18.3302	19.0972	18.6009	18.6938	2.00293	2.13391	20.6337	22.3262	13.8663	14.5632	5.57279	6.05382
MaPP2C12	5.73504	5.89652	1.95273	1.69539	1.5721	1.6812	9.69823	9.39259	3.86365	3.91536	4.02724	4.30353
MaPP2C13	14.3041	13.0108	4.95289	5.03739	7.65366	7.09443	10.3925	12.4772	2.33232	3.17871	12.5453	11.4167
MaPP2C14	116.07	110.233	70.3994	69.1853	125.328	126.723	80.8651	78.4505	48.2484	50.3711	239.283	236.212
MaPP2C15	6.03168	5.78859	9.64658	8.72825	4.38281	3.87056	10.4376	10.1223	7.84671	7.84243	13.1181	13.011
MaPP2C16	0.906135	0.601971	0.626826	0.710255	1.24341	0.918295	1.0433	0.775241	1.06209	0.808772	0.935868	1.0298
MaPP2C17	17.9467	16.9079	11.7583	10.5903	2.7514	2.35688	19.6526	18.4295	9.12715	7.33254	8.97378	7.57041
MaPP2C18	10.8463	10.3147	10.9189	10.1933	5.64481	5.3524	11.9355	12.199	4.3395	7.06791	7.46815	6.21782
MaPP2C19	1.76099	2.1424	0.476679	0.470431	1.51967	2.0439	2.11571	2.56147	0.692301	0.980225	3.43986	3.87647
MaPP2C20	0.19205	0.262459	0.177136	0.599364	0.145213	0.292958	0.262429	0.17483	0.165383	0.247939	0.085008	0.448992
MaPP2C21	3.09276	3.67443	0.920188	1.63463	0.484042	0	2.86286	2.64894	1.35313	0.250444	0.30912	0.255109
MaPP2C22	0.058374	0.111685	0.457647	0.478216	0.180229	0.051943	0.12408	0.0309983	0.263909	0.175843	0.0602894	0.0597064
MaPP2C23	0.202852	0.213461	0.636138	0.424688	0.41157	0.577614	0.0862367	0.10772	1.67115	1.91467	0.125705	0.0207482
MaPP2C24	6.17305	6.25758	4.23529	3.9629	7.79563	6.57229	16.7356	16.4248	7.85569	7.89491	21.5428	23.7493
MaPP2C25	14.9712	15.9979	3.37869	2.65095	5.92091	5.62836	16.9028	17.2776	1.46296	2.03332	9.18815	8.88986
MaPP2C26	44.0322	39.1152	4.66078	3.75699	4.78088	4.92555	21.9741	22.2046	2.96469	2.80814	3.96405	3.80736
MaPP2C27	36.067	36.5438	22.8679	23.4267	14.9175	17.3057	31.3149	30.4581	19.6745	20.8589	19.0195	19.8693
MaPP2C28	7.10808	6.61604	3.56598	3.06021	7.47777	7.39341	4.38977	5.53438	2.6056	2.70063	7.96137	7.31945
MaPP2C29	2.86535	1.80912	0.766423	0.625967	0.101105	0.0254968	2.07081	2.16065	0.201511	0.17263	0.4735	0.380998
MaPP2C30	2.99108	3.14347	3.57478	2.07074	4.12504	4.47966	2.68641	2.97536	1.94693	2.49578	4.93841	4.84756
MaPP2C31	1.21375	1.64491	1.67924	1.19689	0.334591	0.405012	3.14431	3.84036	2.05776	2.05664	1.09688	1.34491
MaPP2C32	10.2242	10.2956	27.9598	28.1276	24.3244	26.4083	20.7448	18.7213	51.2777	48.8592	27.7045	27.1197
MaPP2C33	0	0	0	0	0	0	0	0	0	0	0	0
MaPP2C34	41.6957	41.8193	169.144	185.399	36.2995	35.8944	39.7756	42.3144	183.077	172.257	21.8653	20.8751
MaPP2C35	5.58877	6.18886	17.0888	17.3273	3.49586	4.91278	8.67564	10.3963	14.4625	14.6927	9.34039	8.38396
MaPP2C36	7.65649	7.5686	10.0579	9.35582	6.36521	6.44137	9.39492	9.3637	10.4428	10.8797	9.60908	6.54978
MaPP2C37	25.6267	25.5494	29.12	30.0297	27.8308	28.1136	24.0769	23.9883	37.6467	34.5057	30.9099	32.7991
MaPP2C38	24.3756	25.5393	50.44	47.9539	26.25	25.6808	39.5045	37.3756	72.2755	67.9979	35.1748	32.3253
MaPP2C39	22.8358	23.5428	2.96995	2.09359	0.173907	0.321611	22.2794	21.845	1.45247	1.22073	0.610836	0.470501
MaPP2C40	40.5546	44.2573	17.1611	19.898	17.1698	16.9247	52.4701	54.5068	15.4536	12.0888	24.3491	25.808
MaPP2C41	167.022	164.323	10.7913	12.3073	9.45313	9.06998	136.292	134.796	12.1961	13.6395	11.3488	10.0831
MaPP2C42	7.75864	8.02432	11.1065	8.17087	3.56091	2.55699	12.2016	15.4194	13.2801	13.108	5.63894	5.86433
MaPP2C43	19.0879	19.5925	42.0258	37.6353	16.8966	18.0591	15.2255	15.8207	28.5189	28.7031	24.9065	23.6616
MaPP2C44	7.17636	5.74559	2.60689	1.44716	2.4543	2.18098	5.44454	5.39382	0.576788	1.01992	3.83135	3.70396
MaPP2C45	93.4886	87.1716	31.0714	31.6427	26.8717	24.9163	64.1409	64.9079	23.3072	28.0206	152.94	153.343
MaPP2C46	0.0647452	0	0	0	0.0285571	0.144031	0.0344056	0	0.0325237	0.032506	0	0.066223
MaPP2C47	94.3556	103.864	90.4279	98.8288	38.3105	36.4803	52.5791	55.3385	53.0536	47.5862	24.6025	26.5959
MaPP2C48	16.8771	16.861	60.5024	57.3129	4.69374	4.38944	18.909	15.9525	30.4873	32.8638	7.15556	6.32104
MaPP2C49	17.4213	15.8435	21.3013	18.9616	11.1722	8.94938	23.327	24.1019	21.9647	23.938	18.9104	19.8412
MaPP2C50	7.71369	8.02083	5.61955	6.38541	25.9485	25.6401	14.0497	14.8116	7.06177	6.56681	37.9	37.8194
MaPP2C51	1.00443	1.03204	2.8479	2.84444	0.295348	0.231718	2.25363	1.30382	2.9526	3.84749	0.499482	0.837104
MaPP2C52	69.0825	67.2477	0.303196	0.39129	0	0.0900026	54.9314	56.6654	0.482685	0.634765	0.0783484	0.181045
MaPP2C53	104.264	89.7432	15.4203	15.7503	6.76559	5.78426	53.8775	54.9573	10.219	11.176	10.7709	10.0928
MaPP2C54	18.302	18.3968	10.6932	9.51967	5.40185	5.99998	34.369	32.6642	44.8971	41.1764	11.5476	13.6175
MaPP2C55	37.3906	32.7791	19.9317	18.4312	19.1982	19.7581	46.362	42.2158	60.7978	51.8694	21.9229	21.5147
MaPP2C56	25.8382	25.8694	15.717	12.1812	10.9063	10.713	28.3468	31.1301	15.8172	17.436	14.9212	14.1139
MaPP2C57	37.0192	32.9573	8.48675	8.90419	5.60896	6.0387	19.2334	19.7394	7.30941	7.4589	13.9233	13.5073
MaPP2C58	13.25	12.6754	3.57637	3.31296	1.15415	1.41822	11.3517	11.4195	4.77986	4.63393	5.20858	5.45019
MaPP2C59	0.958372	1.09658	1.80256	1.81314	0.0663072	0.100328	2.4765	3.01363	2.2844	2.16994	0.0388165	0.0768822
MaPP2C60	1.336	1.3511	3.73196	3.76991	0.151526	0.186814	3.10351	3.42566	1.39976	1.399	0.078848	0.097607
MaPP2C61	90.6365	87.3839	8.04559	6.52417	2.81393	2.80343	133.6	141.558	4.51045	3.40076	4.71815	4.26972
MaPP2C62	3.85213	3.88161	0.734284	0.958421	1.58579	1.43966	1.2828	1.44555	0.0774023	0.128934	0.318283	0.210137
MaPP2C63	0.0926102	0	0	0	0	0	0	0.0491787	0	0.0464959	1.14779	1.08933
MaPP2C64	0.29862	0.261864	0	0	1.00979	0.797166	0.185135	0.0528587	0	0	0.0514032	0.152718
MaPP2C65	8.74515	7.27231	8.2769	7.70016	5.04211	4.88264	9.78034	9.8342	8.1543	7.05938	10.567	10.5817
MaPP2C66	3.52918	3.86174	1.4492	1.56222	3.58234	3.29094	10.5331	12.2972	3.95851	4.70878	14.9045	12.9802
MaPP2C67	13.1615	10.792	11.0423	11.5611	16.1799	14.9894	18.9226	21.6398	9.71481	6.74271	39.5515	42.5051
MaPP2C68	107.989	104.641	50.8565	51.7727	8.33535	7.79729	84.1329	84.1955	40.0183	35.7464	14.7213	15.8426
MaPP2C69	79.8545	79.6367	47.9692	49.2509	15.3071	14.9411	76.0765	72.9388	38.716	36.8325	44.2369	39.6904
MaPP2C70	8.89858	7.87819	3.12668	3.27017	2.6491	4.14765	16.389	15.3209	8.62546	9.02774	10.1991	10.6092
MaPP2C71	24.1392	23.601	20.2834	19.4754	4.29634	6.22631	32.7076	29.9967	18.4614	17.234	14.5414	15.3362
MaPP2C72	23.8738	21.5858	15.4419	12.5577	16.0064	16.2708	34.4438	36.0091	10.0076	12.2326	24.2708	23.5338
MaPP2C73	12.444	12.5681	2.4359	2.1595	11.7078	12.5667	8.37299	8.58106	0.472202	0.719153	1.71056	2.49525
MaPP2C74	15.4957	14.3046	4.10354	2.68667	3.54177	3.82372	9.24931	8.39001	2.02777	1.85233	4.77435	4.63939
MaPP2C75	49.3101	46.6036	5.51179	5.81119	0.442023	0.66056	37.1207	36.0501	3.69175	3.16796	0.575026	0.77827
MaPP2C76	5.22139	5.83243	0.634432	0.910714	0.468873	0.445141	3.28971	3.38702	0.125647	0.156973	1.42084	1.4071
MaPP2C77	1.75924	1.57198	9.75356	8.30592	4.77505	4.79949	3.7189	3.05927	3.57375	3.18356	2.0366	2.37283
MaPP2C78	6.28512	5.56286	7.59557	6.81455	1.96586	1.93653	14.0998	13.5352	8.20356	8.68858	2.08587	1.65612
MaPP2C79	11.9868	11.2234	9.32796	8.60964	1.68479	1.7966	9.56924	9.81367	8.27829	9.02261	3.09974	3.49767
MaPP2C80	0.338071	0.174144	0.983424	0.852176	0	0	0.331664	0.276193	0.679298	0.548365	0	0
MaPP2C81	0.997664	0.780871	0	0	0	0	1.83146	2.35997	0	0	0	0
MaPP2C82	4.43451	4.0708	0	0.122319	0	0	0.809305	0.66602	0	0	0.0925258	0
MaPP2C83	13.898	11.6739	1.44601	1.46563	0.0373778	0.226223	4.05296	4.72514	1.02167	1.06366	0.525146	1.08347
MaPP2C84	1.8339	2.06069	0.590678	0.397456	0.102715	0.181318	1.85626	1.23664	0.175473	0.438443	0.240518	0.089322
MaPP2C85	316.512	306.769	10.6021	11.9667	5.28953	4.55042	169.205	165.362	6.77445	7.5887	12.5029	13.1689
MaPP2C86	46.0807	45.9813	3.16478	2.94261	0.850514	1.03456	18.6556	22.5276	2.39314	3.67317	1.49368	0.928149
MaPP2C87	28.7855	27.2284	3.5725	3.04489	3.67562	3.10713	24.6056	21.8771	3.18384	2.06248	13.577	13.3857
MaSnRK2-1	28.7081	27.8435	29.5349	24.9976	99.825	97.5349	37.2162	38.4852	19.6808	20.096	83.6391	87.1684
MaSnRK2-2	13.9138	11.5399	18.2358	16.1337	9.52718	9.64903	10.7147	10.7534	12.3818	12.9873	8.02854	9.01993
MaSnRK2-3	12.9478	13.4714	15.3362	11.4584	72.1182	71.861	30.6388	24.8582	3.33546	4.41707	30.4886	30.4202
MaSnRK2-4	18.616	20.3266	20.0484	18.6649	13.1824	12.6741	27.1171	27.4363	19.9185	21.5062	32.7536	32.9796
MaSnRK2-5	13.9711	13.4442	24.7619	24.268	12.5796	11.6043	16.1224	15.2551	17.9814	16.0208	21.815	22.8724
MaSnRK2-6	81.0912	77.1667	52.0597	47.9993	19.3322	21.0403	91.0873	83.5403	73.2824	63.7756	48.5316	52.7557
MaSnRK2-7	53.3736	52.1994	12.5187	13.2172	0.970781	0.625631	62.1188	62.1402	19.0106	20.9033	1.3576	1.31321
MaSnRK2-8	3.28317	4.2168	1.99077	2.10303	2.46714	1.32548	5.75098	4.90751	2.26008	2.04517	2.48038	2.73624
MaSnRK2-9	9.45341	8.67257	19.8316	16.8842	4.91934	4.80303	18.3193	19.7634	8.6886	8.17481	3.5112	2.8367
MaSnRK2-10	2.80195	1.78696	3.66117	3.55246	5.59076	6.02539	2.5525	3.22382	1.74264	2.00964	10.6109	9.92832
MaSnRK2-11	73.7484	70.7906	30.598	26.3842	54.2916	52.1312	86.3337	84.4345	17.1695	15.0011	66.3337	70.0051

## Sheet: Table S4
Table S4. Expression data of the banana PYL-PP2C-SnRK2 genes in different tissues of BX and FJ varieties
Gene	BX-root	BX-leaf	BX-fruit	FJ-root	FJ-leaf	FJ-fruit
MaPP2C1	5.27899	10.1724	0.601146	9.50724	10.904	1.47561
MaPP2C2	53.776	0.173967	0.344843	37.3888	0.324192	1.08305
MaPP2C3	19.3782	1.60481	1.36728	15.9927	0.553587	5.01024
MaPP2C4	64.1037	2.15025	3.61595	15.6192	0.862558	2.08866
MaPP2C5	5.31443	4.53685	2.43072	5.19122	1.08913	2.52442
MaPP2C6	26.4149	6.52627	7.92321	27.6071	5.67024	23.711
MaPP2C7	23.9399	62.5887	14.5502	48.1092	48.2264	50.6431
MaPP2C8	109.592	7.2931	3.15484	188.584	2.43799	5.72409
MaPP2C9	14.641	2.00045	4.23132	8.90931	0.461002	3.08546
MaPP2C10	4.09967	8.03345	2.08534	10.5498	7.75714	4.44521
MaPP2C11	18.7222	18.6477	2.06814	21.4803	14.2148	5.81447
MaPP2C12	5.81757	1.82321	1.62642	9.54536	3.88951	4.16606
MaPP2C13	13.6431	4.99542	7.37526	11.4352	2.75563	11.9783
MaPP2C14	113.087	69.7884	126.022	79.6574	49.3101	237.74
MaPP2C15	5.90744	9.18439	4.1278	10.2799	7.84457	13.0643
MaPP2C16	0.750682	0.668815	1.08156	0.909221	0.935398	0.983061
MaPP2C17	17.4158	11.1704	2.555	19.0408	8.2296	8.26869
MaPP2C18	10.5746	10.5537	5.49924	12.0673	5.70408	6.83995
MaPP2C19	1.95592	0.473534	1.78064	2.33866	0.836302	3.65923
MaPP2C20	0.228035	0.389643	0.218765	0.218614	0.206672	0.267884
MaPP2C21	3.39004	1.27976	0.243072	2.75586	0.801638	0.281983
MaPP2C22	0.0856202	0.467999	0.116364	0.0775228	0.219864	0.0599965
MaPP2C23	0.208274	0.529715	0.494231	0.0969823	1.79294	0.0729717
MaPP2C24	6.21625	4.09819	7.18662	16.5802	7.87531	22.6514
MaPP2C25	15.4959	3.01242	5.77527	17.0903	1.74822	9.03828
MaPP2C26	41.5192	4.2059	4.8529	22.0894	2.88639	3.88532
MaPP2C27	36.3107	23.1491	16.1064	30.8864	20.2669	19.4465
MaPP2C28	6.85661	3.31143	7.43577	4.96227	2.65312	7.63885
MaPP2C29	2.32553	0.695732	0.0634653	2.11574	0.187066	0.427024
MaPP2C30	3.06896	2.8178	4.30158	2.83094	2.22143	4.89276
MaPP2C31	1.43411	1.43647	0.369649	3.49246	2.0572	1.22149
MaPP2C32	10.2607	28.0443	25.3618	19.7327	50.0681	27.4106
MaPP2C34	41.7589	177.325	36.0978	41.0454	177.666	21.3678
MaPP2C35	5.89546	17.2088	4.20124	9.53626	14.5776	8.85985
MaPP2C36	7.61157	9.70453	6.40312	9.37931	10.6613	8.072
MaPP2C37	25.5872	29.5778	27.9716	24.0326	36.0758	31.8591
MaPP2C38	24.9704	49.1888	25.9666	38.4397	70.1361	33.7431
MaPP2C39	23.1971	2.52888	0.247439	22.0622	1.33656	0.540327
MaPP2C40	42.447	18.5386	17.0478	53.4888	13.7707	25.0821
MaPP2C41	165.642	11.5543	9.26239	135.544	12.918	10.7129
MaPP2C42	7.89442	9.62901	3.06113	13.811	13.194	5.75218
MaPP2C43	19.3457	39.816	17.4753	15.5232	28.6111	24.281
MaPP2C44	6.44512	2.0232	2.31823	5.41917	0.798412	3.76734
MaPP2C45	90.2601	31.3589	25.8983	64.5245	25.6646	153.143
MaPP2C46	0.0316551	0	0.0860432	0.0171968	0.0325148	0.0332724
MaPP2C47	99.2154	94.6561	37.3994	53.9593	50.3191	25.604
MaPP2C48	16.8689	58.8971	4.54225	17.4303	31.6758	6.73627
MaPP2C49	16.6149	20.1237	10.0656	23.7146	22.9516	19.3781
MaPP2C50	7.87066	6.00501	25.7949	14.4308	6.81422	37.8595
MaPP2C51	1.01854	2.84616	0.263671	1.77856	3.40017	0.669113
MaPP2C52	68.1447	0.347533	0.0448059	55.7987	0.558746	0.129946
MaPP2C53	96.8425	15.5864	6.27706	54.4176	10.6976	10.4302
MaPP2C54	18.3505	10.1026	5.69962	33.5163	43.0362	12.5876
MaPP2C55	35.0338	19.1765	19.4769	44.2882	56.3324	21.7178
MaPP2C56	25.8542	13.9374	10.81	29.7389	16.6268	14.5156
MaPP2C57	34.9432	8.69685	5.82289	19.4865	7.38417	13.7143
MaPP2C58	12.9564	3.44379	1.28561	11.3856	4.70687	5.32998
MaPP2C59	1.02901	1.80789	0.0832438	2.74516	2.22715	0.0579418
MaPP2C60	1.34372	3.75106	0.169094	3.26464	1.39938	0.0882731
MaPP2C61	88.9741	7.27986	2.8087	137.581	3.95545	4.49285
MaPP2C62	3.8672	0.847092	1.51304	1.36421	0.103175	0.263947
MaPP2C63	0.0452788	0	0	0.024598	0.0232543	1.11842
MaPP2C64	0.279835	0	0.903941	0.118974	0	0.102307
MaPP2C65	7.99241	7.98663	4.96272	9.80728	7.60669	10.5744
MaPP2C66	3.69914	1.50608	3.43727	11.4155	4.33375	13.9377
MaPP2C67	11.9505	11.3034	15.5872	20.2817	8.22835	41.0355
MaPP2C68	106.278	51.3176	8.06749	84.1642	37.8818	15.2847
MaPP2C69	79.7432	48.6143	15.1249	74.5071	37.774	41.9526
MaPP2C70	8.37708	3.1989	3.39512	15.8547	8.82666	10.4051
MaPP2C71	23.8641	19.8767	5.25714	31.3517	17.8475	14.9407
MaPP2C72	22.7044	13.9903	16.138	35.2267	11.1204	23.9005
MaPP2C73	12.5074	2.29679	12.1354	8.47706	0.595711	2.10481
MaPP2C74	14.887	3.39043	3.68213	8.81951	1.94002	4.70654
MaPP2C75	47.9268	5.66248	0.550817	36.5852	3.42978	0.677142
MaPP2C76	5.53368	0.773484	0.457058	3.33838	0.141314	1.41393
MaPP2C77	1.66354	9.02497	4.78722	3.38897	3.3786	2.20553
MaPP2C78	5.91599	7.20248	1.95126	13.8174	8.44613	1.86995
MaPP2C79	11.5967	8.96643	1.74045	9.6915	8.65055	3.29967
MaPP2C80	0.254291	0.917367	0	0.303919	0.613814	0
MaPP2C81	0.886865	0	0	2.09581	0	0
MaPP2C82	4.24863	0.061563	0	0.737637	0	0.0460381
MaPP2C83	12.7613	1.45588	0.13139	4.38917	1.04267	0.805667
MaPP2C84	1.94981	0.49343	0.141846	1.54634	0.306993	0.164553
MaPP2C85	311.533	11.2889	4.92158	167.283	7.18169	12.8375
MaPP2C86	46.0299	3.05296	0.94214	20.5923	3.03333	1.20954
MaPP2C87	27.9897	3.30695	3.39261	23.2409	2.62301	13.4809
MaPYL1	4.55257	1.9298	0	4.35756	1.64225	0
MaPYL2	10.4847	6.79758	8.95398	9.81534	3.71167	0.37406
MaPYL3	3.1275	0.618374	0	1.71462	0.353664	0
MaPYL5	0.256519	0.160244	0.0387366	0.185808	0	0
MaPYL6	0.19978	5.1881	1.99112	0.868255	2.57974	1.6499
MaPYL7	4.44517	11.8168	4.7195	5.44674	5.51126	3.84897
MaPYL8	32.8712	4.91874	8.91556	30.6849	6.68514	23.312
MaPYL9	25.393	31.5371	9.80087	15.5563	28.9415	12.3952
MaPYL10	24.0682	24.7612	19.6715	20.862	17.4786	25.9425
MaPYL11	7.81835	1.38859	36.5534	9.24426	2.12577	5.10256
MaPYL12	17.5066	34.7025	26.4553	16.3639	24.7879	18.4929
MaPYL13	11.9649	24.8425	1.45583	16.928	11.052	0.753966
MaPYL14	83.6174	155.939	60.0975	104.066	111.544	41.4395
MaPYL15	5.71604	0.808466	10.0893	3.89624	1.27396	3.54251
MaPYL16	0	0.100553	0	0	0.0367418	0
MaPYL17	0.0313774	0	0	0.0681838	0	0
MaPYL18	0.641164	0.0632408	0	0.513308	0.034662	0
MaPYL19	10.0976	0.942684	0.37136	4.25083	0.688908	6.1488
MaPYL20	2.23223	10.8804	1.96684	1.86907	4.98538	1.98034
MaPYL21	2.33713	0	0	0.715302	0	0.103798
MaPYL22	15.3879	0.790511	0.0305751	2.05323	1.49047	0.141878
MaPYL23	2.4764	3.11972	0	4.15554	1.7523	0.0289214
MaPYL24	21.4505	10.5385	4.75644	15.6005	5.78504	2.72239
MaSnRK2-1	28.2662	27.2513	98.6849	37.8509	19.8885	85.4124
MaSnRK2-2	12.7006	17.1778	9.58784	10.7341	12.6847	8.52664
MaSnRK2-3	13.2154	13.3845	71.9902	27.7475	3.87641	30.4542
MaSnRK2-4	19.4903	19.3521	12.9294	27.2767	20.7125	32.8672
MaSnRK2-5	13.7018	24.5133	12.0941	15.6886	17.0008	22.3463
MaSnRK2-6	79.0854	50.0161	20.1826	87.3125	68.5277	50.6539
MaSnRK2-7	52.7735	12.8702	0.798955	62.1295	19.9572	1.3353
MaSnRK2-8	3.76033	2.04727	1.89879	5.3291	2.1526	2.60893
MaSnRK2-9	9.05434	18.3482	4.86144	19.0416	8.43163	3.17231
MaSnRK2-10	2.28321	3.60646	5.80713	2.88828	1.87617	10.268
MaSnRK2-11	72.2367	28.4772	53.2161	85.3838	16.085	68.1783

## Sheet: Table S5
Table S5. Statistical analyses of the expression data related to banana PYL-PP2C-SnRK2 genes in different tissues of BX and FJ varieties
Gene		BX-root	BX-leaf	BX-fruit	FJ-root	FJ-leaf	FJ-fruit
PYL	Expressed	22/24	21/24	16/24	22/24	20/24	17/24
PYL	FPKM Value>10	10/22	8/21	5/16	7/22	5/20	5/17
PP2C	Expressed	86/87	82/87	82/87	86/87	83/87	84/87
PP2C	FPKM Value>10	48/86	29/82	19/82	51/86	27/83	33/84
SnRK2	Expressed	11/11	11/11	11/11	11/11	11/11	11/11
SnRK2	FPKM Value>10	8/11	9/11	6/11	9/11	7/11	7/11

## Sheet: Table S6
Table S6. Properties of transcriptome for RNA-seq analysis in different stages of fruit development and ripening
Sample name	Tissue	Genome type	Read type	Read length	Raw reads count	Clean reads count	Maped reads	Maped reads ratio
BX0DAF_1	Fruit	AAA	PE90	90	107186198	47771234	32269081	0.6755
BX0DAF_2	Fruit	AAA	PE90	90	92413240	47852778	32315409	0.6753
BX20DAF_1	Fruit	AAA	PE90	90	99236418	47628412	31557138	0.6626
BX20DAF_2	Fruit	AAA	PE90	90	94330982	47354130	31140490	0.6576
BX80DAF_1	Fruit	AAA	PE90	90	91931518	47410998	35308516	0.7447
BX80DAF_2	Fruit	AAA	PE90	90	92951780	47187372	35017599	0.7421
BX8DPH_1	Fruit	AAA	PE90	90	94119184	47424672	34945991	0.7369
BX8DPH_2	Fruit	AAA	PE90	90	96664802	46985550	34677055	0.738
BX14DPH_1	Fruit	AAA	PE90	90	83497362	47379058	34494097	0.728
BX14DPH_2	Fruit	AAA	PE90	90	106509000	47160612	34151727	0.7242
FJ0DAF_1	Fruit	ABB	PE90	90	108567962	47377630	28022256	0.5915
FJ0DAF_2	Fruit	ABB	PE90	90	101293762	47333606	28099079	0.5936
FJ20DAF_1	Fruit	ABB	PE90	90	99420642	47157892	27644846	0.5862
FJ20DAF_2	Fruit	ABB	PE90	90	94422712	47390284	27868068	0.5881
FJ80DAF_1	Fruit	ABB	PE90	90	111034026	46814914	29800878	0.6366
FJ80DAF_2	Fruit	ABB	PE90	90	97441716	47346064	30092230	0.6356
FJ3DPH_1	Fruit	ABB	PE90	90	97865554	46985878	30373755	0.6464
FJ3DPH_2	Fruit	ABB	PE90	90	97322210	47044828	30396597	0.6461
FJ6DPH_1	Fruit	ABB	PE90	90	87956086	48127228	30435755	0.6324
FJ6DPH_2	Fruit	ABB	PE90	90	96038398	47086474	29582033	0.6282

## Sheet: Table S7
Table S7. FPKM value from each biological replicates of PYL-PP2C-SnRK2 genes in different stages of fruit development and ripening.
Gene_name	BX0DAF_1_FPKM	BX0DAF_2_FPKM	BX20DAF_1_FPKM	BX20DAF_2_FPKM	BX80DAF_1_FPKM	BX80DAF_2_FPKM	BX8DPH_1_FPKM	BX8DPH_2_FPKM	BX14DPH_1_FPKM	BX14DPH_2_FPKM	FJ0DAF_1_FPKM	FJ0DAF_2_FPKM	FJ20DAF_1_FPKM	FJ20DAF_2_FPKM	FJ80DAF_1_FPKM	FJ80DAF_2_FPKM	FJ3DPH_1_FPKM	FJ3DPH_2_FPKM	FJ6DPH_1_FPKM	FJ6DPH_2_FPKM
MaPYL1	0.261914	0.104609	0.160715	0	0	0	0.195095	0.0983307	0	0	0.724829	1.08423	0.12257	0.121585	0	0	0.112432	0	0	0
MaPYL2	1.16418	1.1096	0.920009	0.712937	10.3723	7.52325	0.985431	1.34101	9.27102	8.61061	1.34241	2.06889	2.84788	1.28967	0.4048	0.343616	0.908634	0.907725	4.31269	3.79413
MaPYL3	0.443714	0.276906	0.623951	0.574807	0	0	0.0516429	0.0520575	0.783646	0.369446	0.255822	0.382669	0.12978	0.128737	0	0	0	0	0.297385	0.305902
MaPYL4	0.0640235	0	0	0	0	0	0	0	0	0	0	0	0	0	0	0	0	0	0	0
MaPYL5	0	0	0.211298	0.256946	0.0771382	0	0	0	0	0	0.333537	0.47516	0.821855	0.191824	0	0	0	0	0	0.0455807
MaPYL6	3.14465	2.91959	3.32884	4.05942	1.90527	2.07772	0.667787	0.466025	0.155896	0.104994	6.42514	4.75792	5.87359	4.866	1.44695	1.8509	0.296031	0.59147	0.650767	0.791116
MaPYL7	11.2424	9.29799	15.0204	14.4757	5.08774	4.34804	2.04423	1.56324	0.855719	1.29672	15.9317	14.277	19.6188	18.0993	3.43341	4.26051	5.97162	5.31632	3.40972	3.75791
MaPYL8	2.95803	2.0563	2.56563	2.13426	8.38774	9.448	0.348636	0.210861	0.176344	0.178149	9.80089	10.5918	10.9517	9.21239	24.9193	21.7202	10.5682	9.79491	0.642437	0.991256
MaPYL9	38.1039	35.1117	39.7627	31.442	10.3538	9.24307	43.4833	38.5746	59.2959	62.3307	14.5179	11.6714	22.3222	22.4003	13.0315	11.765	23.5115	24.7367	43.1208	45.0288
MaPYL10	45.2285	43.6074	58.9455	53.207	19.5691	19.7747	27.0057	25.206	20.1321	23.3695	37.673	36.7167	99.1124	96.8974	28.417	23.4919	15.6228	16.4809	13.585	12.83
MaPYL11	17.4839	17.1125	12.1225	11.0048	37.0177	36.085	4.96657	6.67525	0.0930425	0	13.7252	14.7094	15.8904	15.3614	4.69568	5.5055	7.15549	5.66572	2.91296	2.34263
MaPYL12	19.1758	18.5932	22.5957	21.1228	27.5116	25.3897	62.9741	61.1478	17.1988	17.7651	10.124	9.18065	39.4511	39.358	18.1087	18.8733	39.2942	36.5396	24.1843	22.8549
MaPYL13	8.81881	10.4117	5.78573	5.40319	1.55308	1.35774	0.103286	0.156172	0.365702	0	5.62808	6.31404	14.5354	16.0278	0.484894	1.02044	6.2499	5.23277	0.118954	0
MaPYL14	66.3018	62.4844	65.9667	63.9701	58.3796	61.8303	33.673	35.0392	2.16989	1.83176	62.5882	62.451	109.099	107.746	43.5558	39.3437	42.7733	43.6778	1.11673	1.8101
MaPYL15	5.62892	4.42354	3.83777	2.80876	10.3133	9.86342	7.91019	9.49015	0	0	3.54583	4.0754	5.18306	5.32287	3.98698	3.10233	8.22223	9.38743	5.98028	5.05923
MaPYL16	0.138291	0.069042	0.141429	0	0	0	0	0	0	0	0.239193	0	0.161793	0	0	0	0	0	0	0
MaPYL17	0	0	0	0	0	0	0	0	0	0	0	0	0	0	0	0	0	0	0.0650421	0
MaPYL18	2.60926	3.0613	3.73586	2.50131	0	0	0	0	0.737318	0.372433	0.526527	0.675086	1.45003	2.04401	0	0	0	0	0	0
MaPYL19	1.22445	1.51029	2.50447	2.01542	0.403369	0.339072	0.804769	0.608421	0.542748	0.753918	4.23572	3.89269	9.26937	9.27847	6.84787	5.4565	2.16432	3.78376	0.30895	0.556148
MaPYL20	2.81068	2.1345	2.67203	3.44621	2.43869	1.49088	1.51125	1.15182	11.9322	11.2633	1.96285	1.91189	2.03785	1.88364	2.11979	1.84224	1.5719	1.52789	1.35844	1.83401
MaPYL21	0	0.127071	0	0.0659441	0	0	0	0.0597224	0.0599353	0	0	0	0	0.0738462	0.0695362	0.137728	0.136574	0.409312	6.20933	6.8083
MaPYL22	1.43509	1.62835	2.46833	1.48727	0	0.0614169	0.0607373	0	0	0	0.526527	1.05013	1.06844	1.05986	0.213857	0.0705962	0	0.209804	0	0
MaPYL23	1.4361	0.796638	0.815936	0.44098	0	0	0.247621	0.499218	0.1002	0	1.53329	1.40672	1.5557	0.925918	0.0581252	0	0	0	0	0.0586705
MaPYL24	13.5752	11.3069	14.6393	12.1883	5.1436	4.3659	0.40673	0.252304	0.917865	1.02319	12.6313	12.4031	22.2509	20.7852	2.64388	2.80014	3.93063	2.70185	1.51339	1.51967
MaPP2C1	2.45355	2.54268	3.7068	4.08381	0.624571	0.577517	0.155762	0.540819	0.140064	0.0353745	4.95105	4.23199	6.02373	6.70876	1.54375	1.40813	1.6756	1.67392	1.21587	1.43522
MaPP2C2	2.08154	1.97092	1.61493	1.06001	0.368475	0.321004	15.1375	13.5411	0.0845109	0.221978	1.96569	1.89834	3.21206	3.68605	0.902046	1.2623	3.75519	3.05886	0.211668	0.296905
MaPP2C3	11.4136	11.3272	11.3648	11.2048	1.70711	1.02448	4.13881	3.19421	13.3458	12.3809	11.6393	11.3142	15.3306	14.5088	5.4901	4.53502	6.78281	7.37172	7.79547	11.1598
MaPP2C4	10.6879	9.29178	8.18549	8.61133	3.27029	3.96462	14.6953	13.5763	16.5465	13.9936	7.93193	7.63273	7.25811	7.33035	1.98469	2.19162	2.10427	2.22278	4.60169	3.84707
MaPP2C5	6.86515	6.33707	6.89466	7.6266	2.44326	2.41807	2.52927	3.66212	4.67538	5.07573	5.83746	5.08297	4.56486	4.24159	2.56373	2.48549	4.00178	3.04466	5.45517	5.61142
MaPP2C6	13.9621	15.1361	15.3753	17.2086	8.14494	7.69955	33.4056	31.5911	2.34843	2.65717	13.4834	14.8508	10.676	11.574	22.6143	24.7971	23.5191	22.961	39.4624	37.2374
MaPP2C7	33.1837	33.8892	28.5601	29.395	14.8997	14.1975	20.3268	21.1399	25.0087	24.2156	59.7073	61.1029	91.9091	90.3669	50.9301	50.3588	36.8342	35.2833	17.9877	19.4979
MaPP2C8	17.7237	17.7669	29.5111	27.9262	3.47815	2.82871	18.6711	18.0778	20.8844	21.1204	21.753	19.0146	24.1962	22.6503	5.8284	5.6208	11.3474	9.86285	11.7133	14.3095
MaPP2C9	6.70612	6.53219	6.49859	7.36303	4.70546	3.75305	2.5544	2.64093	0.287121	0.223123	10.1121	10.9199	8.47674	8.24535	3.17739	2.99441	4.00104	4.2987	0.754331	0.698343
MaPP2C10	15.1545	15.5483	17.1478	19.1924	1.6351	2.5395	3.72826	5.11531	5.36927	6.80015	17.667	15.7315	14.249	14.7477	4.71001	4.18297	6.77395	8.01925	4.56219	7.66806
MaPP2C11	23.7495	24.1473	30.0338	31.0223	2.00293	2.13391	2.97462	2.81746	3.02055	2.39758	41.0225	40.4652	14.6121	14.3968	5.57279	6.05382	9.15992	8.12969	1.74525	1.64896
MaPP2C12	20.655	19.2078	24.5817	23.5977	1.5721	1.6812	1.75693	1.90178	2.29028	2.13296	30.6074	31.3963	25.1431	23.2802	4.02724	4.30353	5.81681	7.14155	7.53702	8.03227
MaPP2C13	11.8345	10.6882	7.20743	8.6129	7.65366	7.09443	36.1321	34.966	25.2378	27.7315	9.30197	9.12328	14.8829	15.4063	12.5453	11.4167	17.814	16.1805	36.0046	40.0182
MaPP2C14	57.4104	59.1744	78.9544	86.8466	125.328	126.723	160.488	156.72	102.152	96.7041	73.3493	73.6025	121.507	125.093	239.283	236.212	260.707	245.226	353.37	364.45
MaPP2C15	6.65063	6.54946	7.64239	7.95279	4.38281	3.87056	7.36626	7.47683	22.4761	22.6192	12.1352	9.47539	11.6713	11.4503	13.1181	13.011	9.82357	9.44157	34.0327	37.6477
MaPP2C16	2.30749	2.18527	2.60313	2.31742	1.24341	0.918295	0.708787	0.781459	0.537768	0.656456	2.02985	1.5592	0.974096	1.51842	0.935868	1.0298	0.893525	0.739608	0.586721	0.708487
MaPP2C17	10.6682	10.5821	10.671	10.7651	2.7514	2.35688	1.72087	2.02014	1.82902	1.66965	19.8009	19.6384	25.4276	21.5036	8.97378	7.57041	14.5872	14.4722	7.77718	6.96767
MaPP2C18	6.77343	6.40098	8.41151	7.14504	5.64481	5.3524	4.75823	4.17203	0.59813	0.258966	5.99727	5.00705	3.96227	4.98322	7.46815	6.21782	11.001	9.82288	1.8483	1.76781
MaPP2C19	6.60299	6.61117	8.15888	7.51798	1.51967	2.0439	1.97075	1.81677	0.187437	0.223785	8.30224	8.09201	6.6034	6.04646	3.43986	3.87647	3.82458	3.6462	2.54129	2.53426
MaPP2C20	1.78914	2.09715	1.27286	1.39736	0.145213	0.292958	0.144858	0	0	0	1.22587	1.01375	0.424706	0.571755	0.085008	0.448992	0.389577	0.277991	0.250249	0.400426
MaPP2C21	5.7045	4.37789	4.09822	4.39727	0.484042	0	0	0	0	0	7.82815	6.83065	5.90175	5.96376	0.30912	0.255109	2.32734	1.66794	0.353888	0
MaPP2C22	0.496523	0.440694	0.536	0.285875	0.180229	0.051943	0.0513682	0.0258903	0.0519652	0.157492	0.127231	0.222036	0.322725	0.288118	0.0602894	0.0597064	0.0592062	0.059147	0.0295803	0
MaPP2C23	1.4187	1.24429	1.56853	1.7683	0.41157	0.577614	0.142806	0.125958	0.379221	0.383103	0.420026	0.529088	0.852327	1.42396	0.125705	0.0207482	0	0.0822154	0	0.148032
MaPP2C24	13.8177	11.0172	15.6386	13.9806	7.79563	6.57229	10.7691	10.356	2.89227	3.17511	23.5338	24.2218	14.3218	12.8764	21.5428	23.7493	18.212	18.3693	14.2906	14.745
MaPP2C25	7.99927	7.60082	3.5626	2.58508	5.92091	5.62836	12.9742	13.9058	28.4374	26.5596	4.56236	3.95628	2.7422	3.84317	9.18815	8.88986	14.0308	14.2473	42.8439	42.9799
MaPP2C26	28.3265	27.7927	14.9134	15.755	4.78088	4.92555	3.17382	2.99399	1.15036	1.28355	17.3405	18.4243	18.4682	20.393	3.96405	3.80736	6.08378	5.97998	1.27055	0.924911
MaPP2C27	40.0086	40.3302	26.0259	25.5598	14.9175	17.3057	18.3197	19.3035	3.13876	2.84774	21.0477	20.965	28.3082	29.4601	19.0195	19.8693	29.5201	31.402	3.41404	3.23088
MaPP2C28	20.0855	20.0554	12.2551	12.4659	7.47777	7.39341	5.62106	7.11467	1.51779	1.05821	14.629	15.0321	12.0282	12.116	7.96137	7.31945	9.62069	8.90544	0.511086	0.350482
MaPP2C29	3.62878	3.43407	6.48062	5.80945	0.101105	0.0254968	0.176503	0.101668	0.459139	0.541146	7.30696	6.75733	5.95634	5.49991	0.4735	0.380998	0.435931	0.551627	1.5391	1.10524
MaPP2C30	10.0533	11.1713	12.4395	12.3169	4.12504	4.47966	17.3311	17.19	2.7002	2.89833	15.4718	14.4675	13.1127	12.73	4.93841	4.84756	4.23012	3.26546	1.85726	2.83274
MaPP2C31	3.51303	3.22143	3.86159	3.71506	0.334591	0.405012	0.467285	0.179442	28.498	25.174	4.32643	4.5068	6.51458	5.21416	1.09688	1.34491	1.94917	2.15219	2.81899	3.47968
MaPP2C32	27.3088	29.5762	26.116	26.5129	24.3244	26.4083	11.494	11.5284	14.1389	14.7822	24.3814	26.4404	30.9762	32.2297	27.7045	27.1197	30.5311	31.9049	10.9239	10.8118
MaPP2C33	0	0	0	0	0	0	0	0	0	0	0	0	0	0	0	0	0	0	0	0
MaPP2C34	32.0071	33.1308	33.6773	34.7758	36.2995	35.8944	25.5778	23.0962	7.26447	7.9194	31.8203	31.6602	56.9386	57.0801	21.8653	20.8751	26.9287	29.2834	9.8137	9.21472
MaPP2C35	10.2758	11.7627	12.506	11.6778	3.49586	4.91278	4.11326	3.75569	2.83435	2.34552	12.4765	13.0308	12.7337	12.5942	9.34039	8.38396	8.27937	8.51132	4.49694	5.89693
MaPP2C36	20.1077	21.1505	22.9635	22.7022	6.36521	6.44137	6.22718	5.65973	10.6369	10.9545	23.085	27.3075	18.1888	19.4169	9.60908	6.54978	6.56551	6.41788	4.46769	4.83753
MaPP2C37	37.7982	36.3391	38.743	35.6875	27.8308	28.1136	38.4241	36.1158	20.3475	20.3533	32.5905	31.2765	39.2419	42.6809	30.9099	32.7991	30.286	29.0008	38.3419	41.6703
MaPP2C38	72.0293	70.627	81.3641	76.7667	26.25	25.6808	9.05365	9.71134	20.6662	19.4305	69.9181	67.3161	96.9881	94.3279	35.1748	32.3253	46.075	44.2647	18.9826	20.0763
MaPP2C39	1.67688	1.70538	1.14329	1.4482	0.173907	0.321611	0.665019	0.0582919	2.54474	2.65944	5.37111	6.71313	7.37513	6.05451	0.610836	0.470501	1.26637	0.898892	2.1645	2.36351
MaPP2C40	33.3799	29.2544	35.281	31.0588	17.1698	16.9247	73.1711	76.9858	2.9756	2.2878	55.1886	57.1573	143.226	138.473	24.3491	25.808	10.8307	11.0297	15.3492	13.5069
MaPP2C41	13.6884	12.1076	16.6896	15.2931	9.45313	9.06998	11.4561	13.2375	15.5206	15.2277	13.0469	14.239	26.452	24.4488	11.3488	10.0831	14.4778	16.1811	9.1424	9.03332
MaPP2C42	16.6958	15.4182	20.434	20.1709	3.56091	2.55699	8.41696	7.4892	22.0848	20.748	11.9149	12.1496	13.9501	13.928	5.63894	5.86433	7.10593	7.05722	38.7613	38.8729
MaPP2C43	19.093	20.2536	15.9492	14.5123	16.8966	18.0591	10.202	10.225	0.566802	0.64418	37.2234	35.5057	36.3887	36.4454	24.9065	23.6616	25.2124	24.3136	1.30401	1.39667
MaPP2C44	15.3595	12.8568	15.1531	14.8798	2.4543	2.18098	1.36017	1.03811	0.235882	0.0794324	19.6841	21.1174	12.8181	13.4174	3.83135	3.70396	4.68075	5.01166	0.313301	0.138118
MaPP2C45	49.7441	52.1723	50.3879	56.5136	26.8717	24.9163	111.43	113.617	90.9878	85.9031	61.3953	59.5634	47.9478	50.812	152.94	153.343	99.3772	96.6391	262.986	261.875
MaPP2C46	0	0.122198	0.312896	0.221954	0.0285571	0.144031	0	0.0574321	0	0	0.105838	0.140726	0.143179	0.213043	0	0.066223	0.0656682	0	0	0
MaPP2C47	32.1818	31.5421	55.0393	47.7929	38.3105	36.4803	26.2356	28.2256	11.8305	12.5605	31.9168	33.1363	36.1538	35.8083	24.6025	26.5959	29.0434	31.9869	19.7963	20.5202
MaPP2C48	5.99784	5.57043	4.60715	4.77729	4.69374	4.38944	5.92603	7.37481	27.5568	25.2469	5.82883	4.78868	7.72192	8.81493	7.15556	6.32104	4.72214	5.05438	15.2509	12.2208
MaPP2C49	29.6802	29.0679	30.6583	29.4121	11.1722	8.94938	17.852	17.0803	14.6414	15.6675	32.3817	31.7625	33.7103	29.4481	18.9104	19.8412	23.1625	21.136	28.6041	31.1559
MaPP2C50	23.3762	20.5851	28.1882	24.4177	25.9485	25.6401	25.2088	25.4235	5.16255	4.96406	25.63	25.4223	36.6042	38.8544	37.9	37.8194	31.3797	33.0474	18.8785	18.3266
MaPP2C51	7.55912	7.96908	0.898912	1.49391	0.295348	0.231718	0.229155	0.164996	0.761687	0.836396	1.09461	1.45544	1.19288	0.938473	0.499482	0.837104	0.565971	0.829261	1.88512	1.93911
MaPP2C52	5.44879	5.24974	7.35658	8.47033	0	0.0900026	0.356027	0.403745	0.135062	0.0454814	9.20399	9.04108	4.61333	3.10631	0.0783484	0.181045	1.15411	0.435562	1.74265	1.73984
MaPP2C53	39.9993	37.7108	41.1555	43.8582	6.76559	5.78426	29.1363	28.582	15.8407	13.6687	45.5623	45.1056	44.4441	43.4202	10.7709	10.0928	19.1863	18.3616	51.377	55.1886
MaPP2C54	37.8457	36.7502	46.6183	44.8151	5.40185	5.99998	5.99414	4.8216	0.183752	0.340327	58.6361	52.3047	37.012	40.4124	11.5476	13.6175	13.2592	15.3374	13.5628	12.6243
MaPP2C55	22.0001	23.469	12.9918	14.5927	19.1982	19.7581	11.1196	11.413	47.8459	46.663	11.9318	9.31478	15.9013	16.5096	21.9229	21.5147	21.8985	21.2354	61.1948	66.4057
MaPP2C56	26.3015	24.1647	28.1515	30.5232	10.9063	10.713	10.5129	10.1044	6.80152	5.33035	25.08	30.0931	27.4433	29.9654	14.9212	14.1139	14.3244	14.2162	8.8696	6.1307
MaPP2C57	9.44731	11.1929	5.22972	5.35948	5.60896	6.0387	9.14612	8.56874	8.51766	9.59456	8.16189	7.24229	10.4782	10.6622	13.9233	13.5073	18.3549	17.748	6.72289	6.18247
MaPP2C58	3.12503	3.77137	3.97769	3.54154	1.15415	1.41822	0.983865	0.80185	95.5275	92.5263	3.65531	3.38665	11.81	13.5937	5.20858	5.45019	6.82805	7.25508	7.42551	7.86138
MaPP2C59	0.230879	0.195067	0.0726518	0.110434	0.0663072	0.100328	0	0	0	0.0506993	0.327662	0.245066	0.270116	0.371002	0.0388165	0.0768822	0.247774	0.152324	0	0.0195903
MaPP2C60	1.44303	1.04464	1.49423	1.04685	0.151526	0.186814	0.117566	0.03386	0	0	1.80955	1.26525	1.45613	1.21416	0.078848	0.097607	0.251652	0.2514	0.0386859	0
MaPP2C61	6.47618	6.02053	5.84282	5.88232	2.81393	2.80343	5.28491	4.71599	4.6627	5.33022	11.4375	12.9894	11.6047	10.8419	4.71815	4.26972	14.6191	14.2254	4.17082	4.31081
MaPP2C62	1.11647	0.751276	0.868762	0.779756	1.58579	1.43966	0.677964	1.20735	3.10916	2.77146	0.0839603	0.251183	0.141979	0.140838	0.318283	0.210137	0.416753	0.676545	0.416432	0.348042
MaPP2C63	0.700207	0.131092	0.44756	0.45354	0	0	0.0814956	0	0	0	2.62406	3.01937	2.45761	1.52366	1.14779	1.08933	1.0802	1.40755	0.0938582	0.0482732
MaPP2C64	5.7386	4.97854	7.96139	7.82402	1.00979	0.797166	0	0.088297	0.132918	0.0223798	7.64768	8.62712	5.80582	5.84105	0.0514032	0.152718	0.126199	0.100858	0	0
MaPP2C65	23.1475	22.7623	19.8884	18.5866	5.04211	4.88264	6.43815	6.48983	5.74973	5.73149	21.8949	22.7039	20.9509	21.8483	10.567	10.5817	8.7249	8.13702	4.17082	3.66462
MaPP2C66	11.1942	9.39823	9.90625	9.11525	3.58234	3.29094	10.8272	10.2922	3.1202	3.04345	21.5485	21.7252	19.1104	20.8658	14.9045	12.9802	7.67386	8.86631	15.2624	14.0615
MaPP2C67	17.4435	19.7349	24.7006	22.6629	16.1799	14.9894	16.343	15.8615	22.9207	22.3271	27.2229	24.5203	37.1246	40.1512	39.5515	42.5051	30.0064	32.4258	26.2499	27.1618
MaPP2C68	40.6512	43.8074	36.6865	36.1683	8.33535	7.79729	10.2478	10.7968	21.854	21.4193	33.3857	34.3623	34.5566	33.2751	14.7213	15.8426	22.6019	22.5561	21.1237	21.2994
MaPP2C69	47.6073	48.2731	41.5637	44.8203	15.3071	14.9411	42.4159	43.9904	61.1804	62.0921	47.555	48.988	27.741	25.8584	44.2369	39.6904	84.5823	84.3493	66.8816	63.2506
MaPP2C70	9.52442	9.92744	10.0255	11.0436	2.6491	4.14765	5.12314	6.97829	3.36218	3.38003	14.5966	13.1946	14.321	14.2665	10.1991	10.6092	14.1455	13.2726	3.77171	3.59164
MaPP2C71	56.1003	60.773	60.3745	61.2437	4.29634	6.22631	8.98347	8.01796	0.908787	0.669441	55.2092	53.2764	42.8468	43.9955	14.5414	15.3362	21.032	23.209	17.373	17.5159
MaPP2C72	34.0325	32.9886	29.81	31.3306	16.0064	16.2708	27.2433	27.0471	41.881	39.0924	26.7054	24.2173	20.6579	18.594	24.2708	23.5338	36.3094	36.1783	57.5621	63.6229
MaPP2C73	43.0455	40.2354	31.5186	29.6819	11.7078	12.5667	1.79227	1.62797	0.33871	0.52333	16.4151	16.7101	7.77067	7.1927	1.71056	2.49525	2.27004	1.90493	0.38561	0.62998
MaPP2C74	8.53265	8.43796	8.89408	9.01292	3.54177	3.82372	3.15117	3.36898	1.71948	1.71756	8.91654	8.63238	8.95086	7.97437	4.77435	4.63939	6.03131	6.55303	1.31971	1.31225
MaPP2C75	7.34914	7.11047	8.37691	7.01647	0.442023	0.66056	2.12307	2.12364	0.495632	0.567467	11.5484	10.0441	12.7637	11.6841	0.575026	0.77827	3.03053	2.51978	0.507834	0.309558
MaPP2C76	15.2179	15.4902	29.9479	28.6637	0.468873	0.445141	0.220108	0.305077	0	0.0562363	15.8099	14.4409	8.91934	9.39636	1.42084	1.4071	3.64683	3.54814	0.0316872	0.293353
MaPP2C77	2.17424	3.02844	2.2049	2.82135	4.77505	4.79949	0.578413	0.583056	1.08422	1.14748	3.3077	3.0254	4.98061	5.36467	2.0366	2.37283	5.4314	5.3672	0.0979642	0.382926
MaPP2C78	36.0353	36.8851	46.4617	46.1617	1.96586	1.93653	1.21035	1.45172	2.49532	2.95928	45.3848	41.6451	19.2701	20.1846	2.08587	1.65612	3.28449	3.05187	4.34066	4.31978
MaPP2C79	14.0449	14.0411	15.0669	16.3371	1.68479	1.7966	5.74632	5.14704	6.99515	6.78867	9.87169	10.2792	11.2629	10.135	3.09974	3.49767	4.51995	4.05467	7.26323	7.73673
MaPP2C80	3.21969	3.09216	4.90141	4.50842	0	0	0	0.0230681	0	0	7.17014	6.78286	5.34836	5.3339	0	0	0	0	0	0.0542216
MaPP2C81	0	0	0	0	0	0	0	0	0	0	0	0	0	0	0	0	0	0	0	0
MaPP2C82	1.05835	1.05677	0.95248	1.09683	0	0	0.118252	0.0794673	0.239252	0.201418	0.634595	1.46039	1.78302	1.17913	0.0925258	0	0.0908634	0	0	0
MaPP2C83	1.96223	2.2392	0.57336	0.871532	0.0373778	0.226223	0.11186	0.451031	0.641239	1.18129	1.80088	2.21032	1.49924	1.30129	0.525146	1.08347	1.50416	0.944525	1.2024	1.19267
MaPP2C84	3.21884	3.48873	2.67289	2.452	0.102715	0.181318	0.102464	0.15493	0.518274	0.418864	2.03029	2.43592	1.64153	1.4687	0.240518	0.089322	0.118098	0	0.0590037	0.121387
MaPP2C85	13.1091	13.4312	10.1041	11.7684	5.28953	4.55042	18.0799	15.2544	15.5506	14.5498	19.0862	17.1152	17.4136	14.494	12.5029	13.1689	20.8157	18.8231	12.7963	13.6817
MaPP2C86	4.42209	4.22815	3.89203	3.05524	0.850514	1.03456	2.29577	3.11914	0.201953	0.20402	12.4232	14.0838	19.6597	17.0446	1.49368	0.928149	1.49561	1.37918	0.689749	0.739067
MaPP2C87	4.74219	4.31974	9.44435	7.50123	3.67562	3.10713	7.53987	8.17302	0.548553	0.475001	5.50017	5.35737	10.9015	10.6208	13.577	13.3857	19.7616	16.2929	1.84379	1.83541
MaSnRK2-1	20.944	17.2355	28.3883	27.028	99.825	97.5349	81.6199	76.7023	4.74314	3.90965	35.4746	33.4173	25.4706	24.4228	83.6391	87.1684	52.6426	56.189	43.0112	41.9771
MaSnRK2-2	10.4953	9.39053	13.1748	13.5214	9.52718	9.64903	12.9338	11.898	2.94634	3.05484	7.6409	8.04567	11.7492	12.8251	8.02854	9.01993	8.10514	8.18528	5.95832	6.46947
MaSnRK2-3	2.19638	1.82758	1.3103	1.3278	72.1182	71.861	32.5749	30.2104	0.172402	0.447858	10.8542	9.56126	14.6837	16.174	30.4886	30.4202	25.0863	23.996	0.33647	0.432633
MaSnRK2-4	37.3546	39.5422	58.2676	57.6532	13.1824	12.6741	18.0256	17.7749	20.8617	21.9534	34.5373	34.0494	57.1986	59.8122	32.7536	32.9796	25.9	23.5728	35.647	33.5699
MaSnRK2-5	22.3648	21.4537	23.4716	22.1051	12.5796	11.6043	14.6222	14.2996	25.2976	25.7424	21.3067	20.7086	25.8914	28.9703	21.815	22.8724	23.4144	23.2235	28.8633	30.5518
MaSnRK2-6	48.9126	46.3785	48.3987	52.0171	19.3322	21.0403	16.24	15.7698	29.978	31.9987	55.4444	52.6747	68.8974	65.0435	48.5316	52.7557	59.9434	63.3641	30.19	27.003
MaSnRK2-7	4.85366	3.60595	4.84561	3.77259	0.970781	0.625631	0.0807011	0.0813488	0	0	6.79603	7.44162	6.55733	4.92877	1.3576	1.31321	3.44155	3.80979	0.154905	0
MaSnRK2-8	0.689539	0.688507	0.96963	1.39944	2.46714	1.32548	0.856042	1.56403	0.48712	0.464767	1.1264	1.3215	1.14286	1.56714	2.48038	2.73624	2.06582	2.15616	2.68042	4.31009
MaSnRK2-9	16.7415	14.5495	4.8424	4.87789	4.91934	4.80303	1.07594	1.21684	2.41582	2.19918	9.35975	7.09758	9.89221	9.94356	3.5112	2.8367	4.35552	5.49938	0.634691	0.652869
MaSnRK2-10	5.9898	4.37546	8.06016	7.44908	5.59076	6.02539	6.78061	6.30243	12.9765	15.3592	5.27098	4.64011	9.29447	7.71974	10.6109	9.92832	7.51073	6.35407	6.01748	5.66821
MaSnRK2-11	93.9269	86.1444	29.9052	29.5663	54.2916	52.1312	41.9708	41.8123	34.131	36.4643	19.1111	17.1463	25.5348	23.155	66.3337	70.0051	72.874	74.244	6.93369	8.06384

## Sheet: Table S8
Table S8. Expression data of the banana PYL-PP2C-SnRK2 genes in different stages of fruit development and ripening in BX and FJ varieties.
Gene	BX-0DAF	BX-20DAF	BX-80DAF	BX-8DPH	BX-14DPH	FJ-0DAF	FJ-20DAF	FJ-80DAF	FJ-3DPH	FJ-6DPH
MaPP2C1	2.49814	3.89406	0.601146	0.347521	0.0879858	4.59102	6.36763	1.47561	1.67476	1.324
MaPP2C2	2.02619	1.33931	0.344843	14.3424	0.152894	1.93197	3.45001	1.08305	3.40685	0.253685
MaPP2C3	11.3704	11.2853	1.36728	3.6684	12.8658	11.4766	14.918	5.01024	7.07741	9.4539
MaPP2C4	9.98932	8.397	3.61595	14.1381	15.2766	7.78212	7.29437	2.08866	2.16355	4.22971
MaPP2C5	6.60091	7.2582	2.43072	3.09343	4.87454	5.45969	4.40257	2.52442	3.52298	5.53219
MaPP2C6	14.5495	16.2858	7.92321	32.502	2.50201	14.168	11.1268	23.711	23.2399	38.3656
MaPP2C7	33.5367	28.9748	14.5502	20.7318	24.6142	60.4061	91.1349	50.6431	36.0583	18.7321
MaPP2C8	17.7453	28.7239	3.15484	18.3756	21.0018	20.3819	23.4202	5.72409	10.6047	12.9931
MaPP2C9	6.61909	6.92794	4.23132	2.59749	0.255285	10.5166	8.36058	3.08546	4.14994	0.726732
MaPP2C10	15.3516	18.1633	2.08534	4.41901	6.08107	16.6979	14.4994	4.44521	7.39691	6.0932
MaPP2C11	23.9485	30.5247	2.06814	2.89635	2.71065	40.7434	14.504	5.81447	8.64455	1.69778
MaPP2C12	19.9309	24.093	1.62642	1.82907	2.21202	31.0024	24.2079	4.16606	6.47951	7.78115
MaPP2C13	11.2609	7.9055	7.37526	35.5514	26.4783	9.2125	15.1456	11.9783	16.9968	37.983
MaPP2C14	58.2931	82.8743	126.022	158.612	99.4419	73.476	123.307	237.74	252.963	358.831
MaPP2C15	6.60001	7.79656	4.1278	7.42132	22.5473	10.8035	11.5603	13.0643	9.63247	35.8147
MaPP2C16	2.24634	2.46123	1.08156	0.744978	0.59681	1.7942	1.24736	0.983061	0.816528	0.646745
MaPP2C17	10.6251	10.7177	2.555	1.86991	1.74974	19.7195	23.4577	8.26869	14.5297	7.37814
MaPP2C18	6.58706	7.78248	5.49924	4.4663	0.429412	5.50148	4.47481	6.83995	10.4116	1.80862
MaPP2C19	6.60708	7.84056	1.78064	1.89407	0.205518	8.19698	6.32381	3.65923	3.73535	2.53783
MaPP2C20	1.94326	1.33469	0.218765	0.0727187	0	1.11966	0.498527	0.267884	0.333756	0.324278
MaPP2C21	5.0407	4.24676	0.243072	0	0	7.32871	5.93288	0.281983	1.99748	0.179442
MaPP2C22	0.468587	0.411768	0.116364	0.0386802	0.10446	0.174699	0.305352	0.0599965	0.0591766	0.014999
MaPP2C23	1.33143	1.66775	0.494231	0.134415	0.381152	0.474632	1.1393	0.0729717	0.0411283	0.072971
MaPP2C24	12.4164	14.8151	7.18662	10.5634	3.03297	23.8783	13.5962	22.6514	18.2907	14.5146
MaPP2C25	7.7999	3.07709	5.77527	13.4381	27.5033	4.2589	3.29491	9.03828	14.1391	42.9109
MaPP2C26	28.0594	15.3314	4.8529	3.08426	1.21662	17.8831	19.4345	3.88532	6.03185	1.10017
MaPP2C27	40.1695	25.7944	16.1064	18.8096	2.99399	21.0063	28.8865	19.4465	30.4615	3.32376
MaPP2C28	20.0704	12.3598	7.43577	6.36488	1.28917	14.8308	12.0723	7.63885	9.26288	0.431918
MaPP2C29	3.53135	6.14726	0.0634653	0.139235	0.499934	7.03176	5.7272	0.427024	0.493808	1.32524
MaPP2C30	10.6127	12.3786	4.30158	17.2608	2.79876	14.969	12.9206	4.89276	3.74755	2.33811
MaPP2C31	3.36712	3.78881	0.369649	0.323939	26.8445	4.41674	5.86174	1.22149	2.05073	3.14467
MaPP2C32	28.4434	26.3131	25.3618	11.5111	14.4589	25.4123	31.6055	27.4106	31.2183	10.8686
MaPP2C34	32.5694	34.2229	36.0978	24.3419	7.59027	31.7401	57.0096	21.3678	28.1066	9.51844
MaPP2C35	11.0198	12.0946	4.20124	3.93519	2.59118	12.754	12.6637	8.85985	8.3954	5.18705
MaPP2C36	20.6295	22.8337	6.40312	5.94459	10.7949	25.1991	18.8053	8.072	6.49166	4.65
MaPP2C37	37.0681	37.2254	27.9716	37.2746	20.3504	31.9326	40.9683	31.8591	29.6431	39.9826
MaPP2C38	71.3276	79.0807	25.9666	9.38118	20.0515	68.6153	95.6526	33.7431	45.1694	19.5217
MaPP2C39	1.69114	1.29473	0.247439	0.362868	2.6018	6.04305	6.71215	0.540327	1.08254	2.2626
MaPP2C40	31.3156	33.1839	17.0478	75.0708	2.63345	56.1743	140.84	25.0821	10.9303	14.4411
MaPP2C41	12.8974	15.996	9.26239	12.3432	15.3749	13.6438	25.4464	10.7129	15.3299	9.08863
MaPP2C42	16.0565	20.3033	3.06113	7.95493	21.4198	12.0324	13.939	5.75218	7.08156	38.8163
MaPP2C43	19.6737	15.2355	17.4753	10.2134	0.605294	36.3633	36.4172	24.281	24.7628	1.34969
MaPP2C44	14.1072	15.0173	2.31823	1.19979	0.158056	20.4018	13.119	3.76734	4.84629	0.226946
MaPP2C45	50.9591	53.4304	25.8983	112.519	88.4584	60.4781	49.3857	153.143	98.0075	262.438
MaPP2C46	0.0611448	0.267726	0.0860432	0.0286013	0	0.123306	0.178252	0.0332724	0.0328177	0
MaPP2C47	31.8618	51.4401	37.3994	27.2266	12.1936	32.5274	35.9804	25.604	30.5159	20.1531
MaPP2C48	5.78398	4.69165	4.54225	6.64752	26.4077	5.30803	8.27063	6.73627	4.88834	13.7572
MaPP2C49	29.3738	30.0393	10.0656	17.4677	15.1518	32.0717	31.5706	19.3781	22.1487	29.862
MaPP2C50	21.9796	26.3155	25.7949	25.3157	5.06381	25.526	37.7338	37.8595	32.214	18.6064
MaPP2C51	7.76425	1.19444	0.263671	0.197203	0.798851	1.27528	1.06516	0.669113	0.697682	1.91173
MaPP2C52	5.34919	7.90976	0.0448059	0.379791	0.0904996	9.12242	3.85678	0.129946	0.794657	1.74126
MaPP2C53	38.8541	42.4979	6.27706	28.8602	14.7602	45.3336	43.9301	10.4302	18.7738	53.2559
MaPP2C54	37.2976	45.7227	5.69962	5.41021	0.26164	55.466	38.7191	12.5876	14.2988	13.1002
MaPP2C55	22.7351	13.7869	19.4769	11.2657	47.2575	10.6215	16.2067	21.7178	21.5668	63.7634
MaPP2C56	25.2323	29.3295	10.81	10.3095	6.06968	27.59	28.7094	14.5156	14.2703	7.51948
MaPP2C57	10.3207	5.29417	5.82289	8.85859	9.05337	7.70145	10.5706	13.7143	18.0513	6.45649
MaPP2C58	3.44844	3.76106	1.28561	0.893221	94.0346	3.52079	12.7055	5.32998	7.04167	7.64037
MaPP2C59	0.21296	0.0914175	0.0832438	0	0.0252206	0.286307	0.320762	0.0579418	0.200025	0.00965687
MaPP2C60	1.24369	1.27202	0.169094	0.0758804	0	1.53702	1.33466	0.0882731	0.251526	0.019616
MaPP2C61	6.24818	5.86244	2.8087	5.00159	4.99476	12.2145	11.2217	4.49285	14.4222	4.23983
MaPP2C62	0.933735	0.824554	1.51304	0.9416	2.94117	0.167688	0.141406	0.263947	0.546714	0.382719
MaPP2C63	0.415437	0.45053	0	0.0409107	0	2.82199	1.98875	1.11842	1.24396	0.0713875
MaPP2C64	5.35828	7.89316	0.903941	0.043972	0.0779303	8.13808	5.82351	0.102307	0.113522	0
MaPP2C65	22.9548	19.2419	4.96272	6.46389	5.74066	22.3	21.4014	10.5744	8.43081	3.92129
MaPP2C66	10.2956	9.51338	3.43727	10.5608	3.08202	21.637	19.9916	13.9377	8.27038	14.6704
MaPP2C67	18.5901	23.6885	15.5872	16.1032	22.6254	25.8697	38.644	41.0355	31.2167	26.6994
MaPP2C68	42.2304	36.4291	8.06749	10.5212	21.6377	33.8747	33.9133	15.2847	22.579	21.2103
MaPP2C69	47.9405	43.1812	15.1249	43.2	61.6339	48.2725	26.7959	41.9526	84.4657	65.0917
MaPP2C70	9.72608	10.5312	3.39512	6.04701	3.37106	13.8946	14.2936	10.4051	13.7088	3.68295
MaPP2C71	58.4384	60.8062	5.25714	8.50264	0.789723	54.2415	43.4235	14.9407	22.121	17.4435
MaPP2C72	33.5102	30.5653	16.138	27.1456	40.4938	25.4596	19.6218	23.9005	36.2438	60.5497
MaPP2C73	41.6394	30.6063	12.1354	1.71045	0.43055	16.5628	7.48052	2.10481	2.08739	0.50607
MaPP2C74	8.48527	8.9531	3.68213	3.25964	1.71852	8.77426	8.46064	4.70654	6.2923	1.31603
MaPP2C75	7.22971	7.7012	0.550817	2.12335	0.531367	10.7952	12.2217	0.677142	2.77503	0.410096
MaPP2C76	15.3541	29.3101	0.457058	0.262423	0.027975	15.1245	9.15881	1.41393	3.59746	0.160673
MaPP2C77	2.60166	2.51108	4.78722	0.580725	1.11569	3.16635	5.17342	2.20553	5.39928	0.238433
MaPP2C78	36.4605	46.3127	1.95126	1.33055	2.72612	43.5123	19.7292	1.86995	3.16812	4.33036
MaPP2C79	14.043	15.6978	1.74045	5.44788	6.89244	10.0757	10.6967	3.29967	4.2872	7.49663
MaPP2C80	3.15588	4.70622	0	0.011488	0	6.97623	5.3411	0	0	0.026728
MaPP2C82	1.05756	1.02417	0	0.098937	0.220431	1.04807	1.47986	0.0460381	0.045409	0
MaPP2C83	2.10082	0.721457	0.13139	0.280767	0.909888	2.00588	1.39986	0.805667	1.2242	1.1976
MaPP2C84	3.35388	2.56318	0.141846	0.128592	0.468822	2.23339	1.55477	0.164553	0.0590196	0.0897551
MaPP2C85	13.2703	10.9307	4.92158	16.6728	15.0528	18.0993	15.9479	12.8375	19.8189	13.2327
MaPP2C86	4.32505	3.47641	0.94214	2.70581	0.202981	13.2547	18.3468	1.20954	1.43736	0.714059
MaPP2C87	4.53081	8.47924	3.39261	7.85518	0.511964	5.42867	10.7606	13.4809	18.0264	1.83966
MaPYL1	0.183203	0.0808906	0	0.146907	0	0.904779	0.122076	0	0.0561879	0
MaPYL2	1.13687	0.81716	8.95398	1.16251	8.9425	1.70615	2.06563	0.37406	0.908179	4.05707
MaPYL3	0.360248	0.599542	0	0.0518494	0.577601	0.319334	0.129257	0	0	0.301584
MaPYL4	0.0319878	0	0	0	0	0	0	0	0	0
MaPYL5	0	0.23397	0.0387366	0	0	0.404447	0.505569	0	0	0.0224686
MaPYL6	3.03204	3.69171	1.99112	0.567309	0.130575	5.59038	5.36776	1.6499	0.443824	0.719951
MaPYL7	10.2695	14.7498	4.7195	1.8047	1.0751	15.1032	18.856	3.84897	5.6438	3.58136
MaPYL8	2.50683	2.35138	8.91556	0.280024	0.177242	10.1969	10.0785	23.312	10.1814	0.814384
MaPYL9	36.6067	35.6299	9.80087	41.0388	60.8056	13.0927	22.3614	12.3952	24.1244	44.0614
MaPYL10	44.4174	56.0953	19.6715	26.1095	21.7425	37.1942	98.0004	25.9425	16.0521	13.2128
MaPYL11	17.2981	11.5674	36.5534	5.8175	0.0467582	14.2179	15.6248	5.10256	6.41023	2.63182
MaPYL12	18.8843	21.8642	26.4553	62.0646	17.4805	9.65167	39.4043	18.4929	37.9162	23.529
MaPYL13	9.61584	5.59573	1.45583	0.129623	0.183782	5.97154	15.2846	0.753966	5.74108	0.0603167
MaPYL14	64.3917	64.975	60.0975	34.3533	2.00169	62.5195	108.42	41.4395	43.2258	1.45852
MaPYL15	5.02578	3.32668	10.0893	8.69701	0	3.81098	5.25324	3.54251	8.80512	5.52625
MaPYL16	0.10364	0.0711837	0	0	0	0.119431	0.08057	0	0	0
MaPYL17	0	0	0	0	0	0	0	0	0	0.0329802
MaPYL18	2.83545	3.12268	0	0	0.555804	0.60091	1.74822	0	0	0
MaPYL19	1.36748	2.26157	0.37136	0.706988	0.647795	4.06396	9.27394	6.1488	2.97444	0.430804
MaPYL20	2.47234	3.05655	1.96684	1.33225	11.5994	1.93733	1.96043	1.98034	1.54988	1.59287
MaPYL21	0.0635831	0.0327532	0	0.0297418	0.0301203	0	0.0370721	0.103798	0.273011	6.50458
MaPYL22	1.53179	1.98106	0.0305751	0.03049	0	0.788694	1.06413	0.141878	0.104955	0
MaPYL23	1.11613	0.629702	0	0.372917	0.0503549	1.46992	1.23954	0.0289214	0	0.0289211
MaPYL24	12.4402	13.4219	4.75644	0.329826	0.970257	12.517	21.5151	2.72239	3.31593	1.51648
MaSnRK2-1	19.0884	27.7126	98.6849	79.1709	4.32852	34.4445	24.9446	85.4124	54.4167	42.5014
MaSnRK2-2	9.9425	13.3469	9.58784	12.418	3.00031	7.84357	12.2893	8.52664	8.14523	6.21029
MaSnRK2-3	2.01184	1.31899	71.9902	31.3974	0.309429	10.2068	15.4319	30.4542	24.5409	0.383873
MaSnRK2-4	38.4492	57.9624	12.9294	17.9007	21.4047	34.293	58.5106	32.8672	24.7358	34.6231
MaSnRK2-5	21.9089	22.7929	12.0941	14.4616	25.5189	21.0072	27.437	22.3463	23.3189	29.6956
MaSnRK2-6	47.6446	50.1959	20.1826	16.0059	30.9832	54.0577	66.9627	50.6539	61.6546	28.619
MaSnRK2-7	4.22934	4.31266	0.798955	0.0810237	0	7.11927	5.73977	1.3353	3.62576	0.0785461
MaSnRK2-8	0.689023	1.18311	1.89879	1.20862	0.476001	1.22408	1.35585	2.60893	2.11101	3.48375
MaSnRK2-9	15.6446	4.86003	4.86144	1.14611	2.30805	8.22709	9.91799	3.17231	4.92774	0.643651
MaSnRK2-10	5.18202	7.75665	5.80713	6.54248	14.1618	4.95511	8.50393	10.268	6.93211	5.84531
MaSnRK2-11	90.0327	29.7369	53.2161	41.8919	35.2917	18.1273	24.3401	68.1783	73.5593	7.49078

## Sheet: Table S9
Table S9. Statistical analyses of the expression data related to banana PYL-PP2C-SnRK2 genes in different stages of fruit development and ripenings of BX and FJ varieties
Gene		BX-0DAF	BX-20DAF	BX-80DAF	BX-8DPH	BX-14DPH	FJ-0DAF	FJ-20DAF	FJ-80DAF	FJ-3DPH	FJ-6DPH
PYL	Expressed	22/24	22/24	16/24	19/24	17/24	21/24	22/24	17/24	17/24	19/24
PYL	FPKM Value>10	7/22	7/22	5/16	4/19	4/17	7/21	9/22	5/17	5/17	3/19
PP2C	Expressed	85/87	85/87	82/87	83/87	79/87	85/87	85/87	84/87	84/87	82/87
PP2C	FPKM Value>10	47/85	45/87	19/82	30/83	27/79	51/85	52/85	33/84	35/84	28/82
SnRK2	Expressed	11/11	11/11	11/11	11/11	10/11	11/11	11/11	11/11	11/11	11/11
SnRK2	FPKM Value>10	6/11	6/11	6/11	7/11	5/10	6/11	7/11	7/11	6/11	4/11

## Sheet: Table S10
Table S10. Properties of transcriptome for RNA-seq analysis under cold, salt, and osmotic treatments
Sample name	Tissue	Genome type	Read type	Read length	Raw reads count	Clean reads count	Maped reads	Maped reads ratio
BX_Control_1	Leaf	AAA	PE90	90	69890894	48508936	33161365	0.6836
BX_Control_2	Leaf	AAA	PE90	90	69098760	48590128	33624948	0.692
BX_Cold_1	Leaf	AAA	PE90	90	84895616	48339292	29307827	0.6063
BX_Cold_2	Leaf	AAA	PE90	90	79388648	48814976	29261597	0.5994
BX_Osmotic_1	Leaf	AAA	PE90	90	93215814	46765320	33196298	0.7098
BX_Osmotic_2	Leaf	AAA	PE90	90	94238344	47183620	32858487	0.6964
BX_Salt_1	Leaf	AAA	PE90	90	82079320	49034828	33971298	0.6928
BX_Salt_2	Leaf	AAA	PE90	90	96056698	47027670	32431130	0.6896
FJ_Control_1	Leaf	ABB	PE90	90	69956830	46658526	30386961	0.6513
FJ_Control_2	Leaf	ABB	PE90	90	62709112	47088202	30395881	0.6455
FJ_Cold_1	Leaf	ABB	PE90	90	93941890	46898394	25155446	0.5364
FJ_Cold_2	Leaf	ABB	PE90	90	90911104	48888206	26571145	0.5435
FJ_Osmotic_1	Leaf	ABB	PE90	90	87815540	47166540	29626349	0.6281
FJ_Osmotic_2	Leaf	ABB	PE90	90	81555556	46621422	30195931	0.6477
FJ_Salt_1	Leaf	ABB	PE90	90	87699012	46884842	29901722	0.6378
FJ_Salt_2	Leaf	ABB	PE90	90	90638844	47094176	29878754	0.6344

[truncated: 5 more sheets: Table S11, Table S12, Table S13, Table S14, Table S15]
